# Supplementary material for: High Counts of CD68+ and CD163+ Macrophages in Mantle Cell Lymphoma Are Associated With Inferior Prognosis
Source: Front Oncol. 2021 Aug 30;11:701492. doi: 10.3389/fonc.2021.701492 (PMC8435777; doi:10.3389/fonc.2021.701492)
Supplement: Supplementary file 1 [file Table_1.xlsx]

## Sheet: Supp Table 1
Case #	Age at Diagnosis	Gender	B-Symptoms	Initial Diagnostic Site	Bone Marrow Involvement	Clinical Stage	sMIPI Risk	Initial Chemotherapy	Response	Bone Marrow Transplant	Follow-up (months)	Outcome
1	67	M	None	Base of tongue, pyriform sinus		IV		R-CHOP	CR	No	21.3667	Deceased
2	67	M	None	Colon, mesenteric LN	Yes	IV	Intermediate	R-CNOP	P	No	184.733	Deceased
3	47	M	None	Right cervical LN		IV		R-HyperCVAD	CR	No	7.13333	Deceased
4	85	M	Yes	Left axillary LN		IV		R-CAV plus Fludara and MTX	PR	No	43.5	Deceased
5	61	M	None	Bilateral tonsils, left axillary LN		IV		R-CHOP×2; R-CNOP×3	P	No	32.4	Deceased
6	68	M	None	Colon, ileum, pericolonic LN	Yes	IV	Low	R-CHOP	CR	Autologous	216.833	Alive
7	71	M	Yes	Right inguinal LN		IV		R-HyperCVAD×2;R-CNOP×2		No	19.7333	Deceased
8	53	M	None	Right cervical LN	Yes	IV		R-HyperCVAD	P	Allogeneic	139.933	Deceased
9	74	M	None	Left axillary LN		IV		R-CNOP	CR	No	35.8333	Deceased
10	52	M	None	Left axillary LN		III	Low	R-HyperCVAD	PR	Allogeneic	19.4333	Deceased
11	47	M	None	Right inguinal LN	Yes	IV		R-CHOP	PR	Allogeneic	197.833	Alive
12	80	M	None	Spleen, splenic hilar LN	Yes	IV	High	R-CHOP		No	53.7667	Deceased
13	84	F	None	Left axillary LN	Yes	IV		R-CHOP	PR	No	97.0333	Alive
14	70	M	None	Left axillary LN	Yes	IV	Intermediate	R-CHOP×7; R-CNOP×1	CR	No	117.233	Deceased
15	78	F	None	Right axillary LN	None	III	Intermediate	Watchful waiting	P	No	106.367	Deceased
16	37	M	Yes	Mesenteric LN, stomach, small intestine, colon		IV		R-HyperCVAD	CR	No	31.8333	Deceased
17	56	F	None	Left axillary LN	Yes	IV		R-HyperCVAD	CR	No	88.5333	Alive
18	73	M	Yes	Left inguinal LN, gastric antrum	Yes	IV		R-CHOP	PR	No	16.5667	Deceased
19	88	M	None	Right inguinal LN	Yes	IV		Leukeran and prednisone without anthracyclin		No	0.733333	Deceased
20	79	M	Yes	Abdominal wall, celiac plexus	Yes	IV	Low	R-CHOP	PR	No	43.2667	Deceased
21	54	F	None	Right pelvic LN, precaval LN, left periaortic LN	Yes	IV	Low	R-HyperCVAD		No	3.86667	Deceased
22	71	M	None	Right inguinal LN	Yes	IV	Intermediate	R-CHOP and Bortezomib	PR	No	36.3	Deceased
23	49	M	None	Left cervical LN	Yes	IV	Low	R-HyperCVAD	CR	Autologous	125.533	Deceased
24	61	M	None	Right axillary LN, stomach, ileum, colon	Yes	IV	Low	R-HyperCVAD	CR	No	148.4	Alive
25	56	F	None	Right inguinal LN	Yes	IV	Low	R-HyperCVAD	CR	Autologous	47.0667	Alive
26	49	F	None	Left cervical LN	Yes	IV	Low	R-HyperCVAD	CR	No	34.8333	Deceased
27	56	M	None	Right cervical LN	Yes	IV		R-CHOP	CR	Autologous	131.367	Alive
28	71	M	Yes	Right axillary LN, right colon, spleen	Yes	IV	Intermediate	Watchful waiting	P	No	37.4667	Deceased
29	59	F	Yes	Right inguinal LN	Yes	IV	Low	R-HyperCVAD	CR	Autologous	6.26667	Deceased
30	86	M	None	Laryngeale and oropharyngeal mass	Yes	IV	Intermediate	Fludarabine and Rituximab	PR	No	41.1333	Deceased
31	50	M	None	Right inguinal LN, stomach, duodenum	Yes	IV	Intermediate	R-HyperCVAD	PR	Autologous	122.933	Alive
32	76	M	Yes	Axillary LN	Yes	IV	High	BR	CR	No	108.267	Alive
33	87	F	None	Left inguinal LN	Yes	IV		R-CHOP	P	No	5.73333	Deceased
34	71	F	None	Left and right axillary LNs	Yes	IV		R-CHOP, radiation	PR	No	81.7	Alive
35	55	M	Yes	Left inguinal LN	Yes	IV	Low	R-HyperCVAD	CR	Allogeneic	32.3333	Alive
36	52	M	Yes	Left cervical LN	Yes	IV	Intermediate	R-HyperCVAD	CR	Autologous	95.4	Alive
37	67	M	None	Right cervical LN	Yes	IV	Intermediate	R-CHOP	P		8.36667	Deceased
38	65	F	Yes	Right supraclavicular LN	Yes	IV	Intermediate	BR×3, R-CHOP× 4	PR, CR	Autologous	33.1667	Alive
39	91	F		Left axillary LN							0.833333	Deceased
40	63	M	Yes	Left inguinal LN	Yes	IV	High	BR×1, PD	P	No	4.06667	Alive
41	55	M	None	Inguinal LN	None	IIA		R-CHOP×5	CR	No	38.1667	Deceased
42	63	M	None	Left tonsil				R-CHOP×6, RICE×2	P	No	8.83333	Deceased
43	76	F	Yes	Right inguinal LN		IV		R-CHOP, BR	PR		34.1333	Deceased
44	54	M	Yes	Left inguinal LN	Yes	IV		BR×6	CR	Yes	48.6	Alive
45	71	M	None	Colon			Intermediate				8.2	Alive
46	56	M	Yes	Right inguinal LN	None	III	Low				7.93333	Alive
47	56	M	Yes	Left axillary	Yes	IV	Low	EPOCH-R×1, BR×5			6.3	Alive
48	67	F		Conjunctiva	None			BR×6	CR		56	Alive
49	77	M	None	Right inguinal LN	None		Intermediate	BR×3	P		18.0667	Deceased
50	74	M		Left cervical LN	Yes	IV		R-CHOP		No	0.6	Deceased
51	92	F	None	Tonsil		IV	High		CR	No	19.5333	Deceased
52	68	M	None	Right cervical LN	Yes	IV	Intermediate	R-hyperCVAD×4	CR	No	35.9667	Alive
53	85	M	Yes	Left cervical LN		IVB	Intermediate	BR×2	CR	No	2.96667	Deceased
54	81	F	None	Left axillary LN				R-CHOP×4	CR	No	8.1	Deceased
55	77	M	None	Right inguinal LN	Yes	IV	High	R-hyperCVAD	CR	Yes	28.5333	Alive
56	81	M	None	Left inguinal LN	Yes	IV	Low	Watchful waiting			10.5333	Alive
57	48	M	None	Right elbow			Low	Watchful waiting		No	8.43333	Alive
58	60	M		Submandicular gland							27.9667	Alive
59	71	F		Rectum	None	IV					29.1667	Deceased
60	85	F		Right pelvic LN	Yes	IV		Watchful waiting		No	19.3333	Deceased
61	73	M	None	Right cervical LN		IIA	Intermediate	Watchful waiting	CR	No	220.767	Alive
62	57	M		Adenoids	Yes			R-hyperCVAD		Yes	129.8	Deceased
63	63	M	Yes	Left axillary LN	Yes	IV	Low	Hyper-CVAD×2, R-CHOP, RICE	CR	Yes	170.6	Alive
64	62	M	None	Left axillary LN	None	III		R-CHOP×6	CR	Yes	98.0333	Alive
65	71	F	None	Right cervical LN				R-CHOP×6	CR		75.1667	Deceased
66	75	M	None	Medistinum	Yes	IV	High	R-CHOP×6	CR	Autologous	113.467	Alive
67	54	F		Left upper eyelid
68	60	F	None	Right cervical LN	Yes	IV	Low	R-hyperCVAD		SCT	80.2	Deceased
69	62	M	None	Left posterior shoulder	None	IV	Intermediate	R-EPOCH×1, RICE×4	CR	Autologous	83.4	Deceased
70	55	M	Yes	Level 9 LN	Yes	IV	Intermediate	R-CHOP×4, RICE×2	CR	Autologous	113.033	Deceased
71	70	M	None	Right axillary LN	Yes	IV	Intermediate	Watchful waiting		No	113.433	Alive
72	73	M	None	Left cervical LN	None	IV		R-CHOP×4, RICE×2	CR	Autologous	103.8	Alive
73	44	M	Yes	Right cervical LN	Yes	IVB	Intermediate	R-EPOCH, R-hyperCVAD	P	No	6.8	deceased
74	59	M	Yes	Left inguinal LN	Yes	IVB	Intermediate	R-hyperCVAD	CR	Autologous	48.3667	Deceased
75	53	M	Yes	Left inguinal LN	Yes	IVA	High	R-CHOP	PR	Autologous	18.0667	Deceased
76	66	M	None	Left inguinal LN	None	I	Intermediate	Radiation only	CR	No	69.7333	Alive
77	84	M	None	Left lower eyelid		IV	Low	R×5	P	No	38.1	Deceased
78	83	M	None	Left inguinal LN		IV	High	BR × 6	CR, near	No	54.0333	Deceased
79	72	F	None	Left retroperitoneal LN	Yes	IV	High	R	CR	No	34.9667	Alive
80	67	M	None	Left inguinal LN	None	IIIA	Low	Watchful waiting		No	26.5333	Alive
81	61	M	None	Left axillary LN		IV	Intermediate	BR×6	CR	No	13.4333	Alive
82	72	M	None	Left cervical LN	Yes	IV	High	R-CHOP×5	CR		51.9667	Alive
Total	Median: 67 (37-92)	M 61 F21	22/74		48/59	III/IV: 67/70	Low 18; Intermediate 22; High 10	Chemo-/radio-therapy 67; Watchful waiting 8	CR 38; PR 13; P12	SCT 24; No 44	Median 36	Alive 35; deceased 46
Abbreviations: BR, bendamustine and rituximab; CR, complete remission; EPOCH, etoposide, prednisone, vincristine, cyclophosphamide and doxorubicin; F, female; Hyper-CVAD, cyclophosphamide, vincristine, doxorubicin, and dexamethasone; LN, lymph node; M, male; MTX, methotrexate; P, persistent or progressive; PR, partial response; R, rituximab; RICE, rituximab, ifosfamide, carboplatin, and etoposide…
