# Supplementary material for: High Counts of CD68+ and CD163+ Macrophages in Mantle Cell Lymphoma Are Associated With Inferior Prognosis
Source: Front Oncol. 2021 Aug 30;11:701492. doi: 10.3389/fonc.2021.701492 (PMC8435777; doi:10.3389/fonc.2021.701492)
Supplement: Supplementary file 2 [file Table_2.xlsx]

## Sheet: Supp Table 2
Case ID	CD20	CD3	CD5	CD23	Cyclin D1	SOX11	CD10	BCL6	FISH CCND1	Karyotype
1	+	―			+	+
2	+	―	+	―	+	+
3	+	―	+	―	+	+	―
4	+	―	+		+	Weak	―
5	+	―	+		+	+
6	+	―	+	―	+	Weak			+
7					+	+	―	―
8	+	―	+		+	+		―
9	+	―	+		+	+		―
10	+	―	+		+	+		―	―
11	+				+	+	―		+
12	+	―	+		+	+	―		+
13	+	―	+	―	+	+			+
14	+	―	+		+	+	―	―	+
15	+	―	―		+	+			+
16	+	―	+		+	Weak	Weak
17	+	―	+		+	+	―		+
18					+	―
19	+	―	+		+	Weak	―	―
20				―	+	+	―	―
21	+	―	+		+	+		―
22	+	―	Weak		+	+			+
23	+	―	―		+	+	+	―
24	+	―	Weak		+	+	―		+
25	+	―	+		+	+			+
26	+	―	+		+	―			+
27	+	―	―		+	+			+
28	+	―	+		+	+			+	46,XY,del(11)(q14q25), t(11;14)(q13;q32)[7] /92, idemx2，-1，-1，+11，+11，+12，+12，-17，-17[1]/46,XY[3]
29	+	―	+		+	+			―
30	+	―	+		+	+	―		+	45,XY,add(3)(q23),add(8)(q24),del(11)(q23q25),t(11;14)(q13;q32),del(12)(p12),ins(13;?)(q14;?),-14,-18,+1mar[17]/46,XY[3]
31	+	―	+		+	+			+	45,XY,der(13;14)(q10;q10)c[20]
32	+	―	Weak		+	+			+	47,XY,add(1)(q32),+8,der(8)t(8;8)(p11.2;q22)x2,add(9)(p13),t(11;14)(q13;q32),der(12)t(3;12)(q24;p11.2),add(13)(q22),add(17)(q25),dup(18)(q21q23)[6]/45,X,-Y[3]/46,XY[11]
33	+	―	+	―	+	+		―	+
34	+	―	+		+	+	―		+
35	+	―	+		+	+	―		+	89-93,XXYY,-1,+5-10mar,inc[cp6]/46,XY[2]
36	+	―	+		+	+			―	47,XY,add(13)(p12),+mar[6]/46,XY[14]
37	+	―	+		+	+			+
38	+	―	+		+	+			+	45,XX,-3,t(11;14)(q13;q32),add(13)(q34),add(13)(q22),-19,+mar[1]/46,XX[15]
39	+	―	+		+	+	―	―
40	+	―	+		+	―	―		+	48,XY,del(9)(q21),t(11;14)(q13;q32),+19,+mar[1]
41	+	―	Weak	―	+	+	―	―	+
42	+	―	―	―	+	―	―	―	+
43					+	+
44					+	+
45					+	+
46					+	―
47					+	+
48
49	+		+		+	+
50					+	+
51					+	―
52					+	+
53	+		W		+	+			+
54					+	+
55					+	+
56	+	―	W	―	+	+	―	―
57	+		―		+	+	―	―
58					+	+
59					+	+
60					―	―
61					+	+
62	+		+	―	+	+
63	+	―			+	+		―
64	+	―	+	―	+		―
65
66					+	+
67					+	―
68					+	+
69					+	+
70					+	+
71					+	―			+
72					+	―
73	+	―	+	―	+	Weak	―	―
74	+	―	+	―	+	+	―
75	+	―	+	―	Weak	+	―	―	―
76	+		+		+	+	―	―	+	45,XY,del(1)(p13p33),t(11;14)(q13;q32),-18,-19,+mar[3]/46, XY[3]
77					+	+				t(11;14)
78					+	+
79					+	+
80	+	―	W	―	+	+	―	―
81	+	―	+		+	+	―		+
82	+	―	+		+	+	―	―
Total	53/53	0/47	45/50	0/14	79/80	69/79	2/29	0/21	28/32
